# Supplementary material for: Unreliability of Clinical Prediction Rules to Exclude without Echocardiography Infective Endocarditis in Staphylococcus aureus Bacteremia
Source: J Clin Med. 2022 Mar 9;11(6):1502. doi: 10.3390/jcm11061502 (PMC8955153; doi:10.3390/jcm11061502)
Supplement: Supplementary file 1 [file jcm-11-01502-s001.zip]

Archive with 1 entries (1 files):
- jcm-1578367-supplementary.pdf
